# Supplementary material for: Identifying and Characterizing Candidate Genes Contributing to a Grain Yield QTL in Wheat
Source: Plants (Basel). 2023 Dec 20;13(1):26. doi: 10.3390/plants13010026 (PMC10780351; doi:10.3390/plants13010026)
Supplement: Supplementary file 1 [file plants-13-00026-s001.zip]

Archive with 5 entries (5 files):
- File S1 List of HC and LC genes.xlsx
- File S2 Summary of HC genes.xlsx
- File S3 Expression data of the HC genes.xlsx
- Supplementary figures.pdf
- Supplementary tables.pdf
