# Supplementary material for: Identifying and Characterizing Candidate Genes Contributing to a Grain Yield QTL in Wheat
Source: Plants (Basel). 2023 Dec 20;13(1):26. doi: 10.3390/plants13010026 (PMC10780351; doi:10.3390/plants13010026)
Supplement: Supplementary file 1 [file plants-13-00026-s001.zip › File S1 List of HC and LC genes.xlsx]

## Sheet: HC genes
Feature ID	Category	Probe coordinates	RefSeq protein ID	Annotation description	Description	Go annotations	Search key	Protein domains	InterPro	Ontology
TraesCS1B01G336000.1	1	***	tr|W5A2E4|W5A2E4_WHEAT	Secretory carrier-associated membrane protein	PF04144: SCAMP family	GO:0015031 BP: protein transport;GO:0016021 CC: integral component of membrane	G	PF04144	IPR007273	GO:0015031; GO:0016021
TraesCS1B01G336200.1	1	--*	AT4G27595.2	WEB family protein (DUF827)			G
TraesCS1B01G336300.1	1	***	sp|B1Z7C5|CYSI_METPB	Sulfite reductase [NADPH] hemoprotein beta-component	PF03460: Nitrite/Sulfite reductase ferredoxin-like half domain; PF01077: Nitrite and sulphite reductase 4Fe-4S domain	GO:0016491 MF: oxidoreductase activity;GO:0020037 MF: heme binding;GO:0050311 MF: sulfite reductase (ferredoxin) activity;GO:0051536 MF: iron-sulfur cluster binding;GO:0051539 MF: 4 iron, 4 sulfur cluster binding;GO:0055114 BP: oxidation-reduction process	G	PF03460; PF01077	IPR005117; IPR006066; IPR006067; IPR011787	GO:0016491; GO:0020037; GO:0050311; GO:0051536; GO:0051539; GO:0055114
TraesCS1B01G336400.1	1	*-*	sp|Q12WZ6|HELS_METBU	ATP-dependent DNA helicase Hel308	PF00270: DEAD/DEAH box helicase; PF00271: Helicase conserved C-terminal domain; PF00476: DNA polymerase family A	GO:0003676 MF: nucleic acid binding;GO:0003677 MF: DNA binding;GO:0003887 MF: DNA-directed DNA polymerase activity;GO:0005524 MF: ATP binding;GO:0006260 BP: DNA replication;GO:0006261 BP: DNA-dependent DNA replication	G	PF00270; PF00271; PF00476	IPR001098; IPR001650; IPR002298; IPR011545; IPR012337; IPR014001; IPR027417	GO:0003676; GO:0003677; GO:0003887; GO:0005524; GO:0006260; GO:0006261
TraesCS1B01G336500.1	1	--*	AT1G65040.6	RING/U-box superfamily protein			G
TraesCS1B01G336700.1	1	***	tr|B7UBD5|B7UBD5_SETIT	NBS-LRR disease resistance protein	PF00931: NB-ARC domain	GO:0043531 MF: ADP binding	G	PF00931	IPR002182; IPR011991; IPR027417; IPR032675	GO:0043531
TraesCS1B01G336800.1	1	--*	sp|Q139J0|GLNE_RHOPS	Bifunctional glutamine synthetase adenylyltransferase/adenylyl-removing enzyme			G
TraesCS1B01G336900.1	1	--*	tr|A0A072UP97|A0A072UP97_MEDTR	Clavata3/ESR (CLE) gene family member			G
TraesCS1B01G337100.1	1	***	tr|Q6EP30|Q6EP30_ORYSJ	Ferredoxin-like			G
TraesCS1B01G337200.1	1	***	tr|Q1PCH8|Q1PCH8_SOLCH	Rac-like GTP-binding protein	PF00071: Ras family	GO:0003924 MF: GTPase activity;GO:0005525 MF: GTP binding;GO:0005622 CC: intracellular;GO:0007264 BP: small GTPase mediated signal transduction	G	PF00071	IPR001806; IPR003578; IPR005225; IPR027417	GO:0003924; GO:0005525; GO:0005622; GO:0007264
TraesCS1B01G337300.1	1	--*	tr|N1R4R5|N1R4R5_AEGTA	LRR receptor-like serine/threonine-protein kinase FLS2			G
TraesCS1B01G337400.1	1	***	tr|A0A0K9PGL9|A0A0K9PGL9_ZOSMR	Tetratricopeptide repeat (TPR)-like superfamily protein	PF07719: Tetratricopeptide repeat; PF13181: Tetratricopeptide repeat	GO:0005515 MF: protein binding	G	PF07719; PF13181	IPR011990; IPR011991; IPR013026; IPR013105; IPR019734	GO:0005515
TraesCS1B01G337500.1	1	--*	tr|A0A061E7B5|A0A061E7B5_THECC	Actin cross-linking protein, putative			G
TraesCS1B01G337600.1	1	***	AT5G18980.3	ARM repeat superfamily protein		GO:0005488 MF: binding	G		IPR011989; IPR016024	GO:0005488
TraesCS1B01G337700.1	1	***	tr|A0A061E7B5|A0A061E7B5_THECC	Actin cross-linking protein, putative	PF04601: Domain of unknown function (DUF569)		G	PF04601	IPR007679; IPR008999
TraesCS1B01G337800.2	1	*-*	tr|A0A072VS63|A0A072VS63_MEDTR	Transcription elongation factor Spt5-like protein, putative	PF03439: Early transcription elongation factor of RNA pol II, NGN section	GO:0006355 BP: regulation of transcription, DNA-templated	G	PF03439	IPR005100; IPR005824; IPR006645; IPR014722	GO:0006355

## Sheet: HC
Traes ID	Annotation description	Biological process	Celullar component	Molecular function
TraesCS1B01G336000.1	Secretory carrier-associated membrane protein	protein transport	plasma membrane
TraesCS1B01G336200.1	WEB family protein (DUF827)
TraesCS1B01G336300.1	Sulfite reductase [NADPH] hemoprotein beta-component	oxidation-reduction process		oxidoreductase activity
				heme binding
TraesCS1B01G336400.1	ATP-dependent DNA helicase Hel308	DNA-dependent DNA replication		nucleic acid binding
		photomorphogenesis		ATP binding
		meristem structural organization
TraesCS1B01G336500.1	RING/U-box superfamily protein
TraesCS1B01G336700.1	NBS-LRR disease resistance protein			ADP binding
TraesCS1B01G336800.1	Bifunctional glutamine synthetase adenylyltransferase/adenylyl-removing enzyme			DNA-binding transcription factor activity
TraesCS1B01G336900.1	Clavata3/ESR (CLE) gene family member	cell-cell signaling involved in cell fate commitment
TraesCS1B01G337100.1	Ferredoxin-like		integral component of membrane
TraesCS1B01G337200.1	Rac-like GTP-binding protein	small GTPase mediated signal transduction	intracellular anatomical structure	GTPase activity
				GTP binding
TraesCS1B01G337300.1	LRR receptor-like serine/threonine-protein kinase FLS2
TraesCS1B01G337400.1	Tetratricopeptide repeat (TPR)-like superfamily protein	chloroplast organization		protein binding
		cellular response to sulfur starvation
		regulation of glucosinolate biosynthetic process
TraesCS1B01G337500.1	Actin cross-linking protein, putative
TraesCS1B01G337600.1	ARM repeat superfamily protein		integral component of membrane
TraesCS1B01G337700.1	Actin cross-linking protein, putative
TraesCS1B01G337800.2	Transcription elongation factor Spt5-like protein, putative	regulation of transcription

## Sheet: LC genes
Gene-ID	Blast-Hit-Accession	Human-Readable-Description	Pfam-IDs-(Description)	Interpro-IDs-(Description)	GO-IDs-(Description)-via-Interpro	Pfam-IDs	Interpro-IDs	GO-IDs-via-Interpro
TraesCS1B01G579200LC.1	tr|A0A0B2RSB7|A0A0B2RSB7_GLYSO	Arabinogalactan peptide 14
TraesCS1B01G579400LC.1	tr|A0A0B2RSB7|A0A0B2RSB7_GLYSO	Arabinogalactan peptide 14
TraesCS1B01G579500LC.1	tr|A0A0B2RSB7|A0A0B2RSB7_GLYSO	Arabinogalactan peptide 14
TraesCS1B01G579800LC.1	sp|P08566|ARO1_YEAST	Pentafunctional AROM polypeptide
TraesCS1B01G579900LC.1	tr|A0A0B2RSB7|A0A0B2RSB7_GLYSO	Arabinogalactan peptide 14
TraesCS1B01G580300LC.1	tr|A0A0B2RSB7|A0A0B2RSB7_GLYSO	Arabinogalactan peptide 14
TraesCS1B01G580800LC.1	sp|Q5RE48|AKTIP_PONAB	AKT-interacting protein
TraesCS1B01G580900LC.1	tr|Q10JD1|Q10JD1_ORYSJ	Retrotransposon protein, putative, Ty1-copia subclass	PF07727: Reverse transcriptase (RNA-dependent DNA polymerase)	IPR013103: Reverse transcriptase, RNA-dependent DNA polymerase		PF07727	IPR013103
TraesCS1B01G581000LC.1	tr|A0A151QU04|A0A151QU04_CAJCA	Retrovirus-related Pol polyprotein from transposon TNT 1-94	PF13976: GAG-pre-integrase domain	IPR012337: Ribonuclease H-like domain; IPR025724: GAG-pre-integrase domain	GO:0003676 MF: nucleic acid binding	PF13976	IPR012337; IPR025724	GO:0003676
TraesCS1B01G581100LC.1	AT3G16320.4	Tetratricopeptide repeat (TPR)-like superfamily protein
TraesCS1B01G582000LC.1	tr|Q2QVU2|Q2QVU2_ORYSJ	Transposon protein, putative, CACTA, En/Spm sub-class
TraesCS1B01G582600LC.1	AT4G05530.1	indole-3-butyric acid response 1
TraesCS1B01G582800LC.1	tr|A0A1J3EMC3|A0A1J3EMC3_NOCCA	Serine/threonine-protein kinase WAG2
