# Supplementary material for: Identifying and Characterizing Candidate Genes Contributing to a Grain Yield QTL in Wheat
Source: Plants (Basel). 2023 Dec 20;13(1):26. doi: 10.3390/plants13010026 (PMC10780351; doi:10.3390/plants13010026)
Supplement: Supplementary file 1 [file plants-13-00026-s001.zip › File S2 Summary of HC genes.xlsx]

## Sheet: Summary
Feature ID	Plant ensamble	Annotation description	Uniport	Expression (ExpVip)	Expression (WheateFP)	Expression (ensambleplant)	BlastP	string	Protein involve in (from literature)	Orthologue	Pfam	Function	Comments
TraesCS1B01G335900.1	transferase activity, transferring glycosyl groups	UDP-glycosyltransferase	Involved in the detoxification of the Fusarium mycotoxin deoxynivalenol by the transfer of glucose from UDP-D-glucose to the hydroxyl group at C-3, forming deoxynivalenol-3-O-beta-D-glucoside.	Expression below threshhold	expressed in root, flag leaf seath, spikelet and grain (2.49)	low expression in grain development (pericarp)	predicted protein [Hordeum vulgare subsp. vulgare] (91%) UDP-glycosyltransferase 91C1-like [Aegilops tauschii subsp. tauschii] (76%)	no interaction	higher resistance to disease spread in the spike (Fusarium head blight)	Barley: HORVU7Hr1G034180: transferase activity, transferring hexosyl groups	UDP-glucoronosyl and UDP-glucosyl transferase	Glucuronosyltransferases are responsible for the process of glucuronidation. UGT is present in humans, other animals, plants, and bacteria. The glucuronidation reaction consists of the transfer of the glucuronosyl group from uridine 5'-diphospho-glucuronic acid (UDPGA) to substrate molecules that contain oxygen, nitrogen, sulfur or carboxyl functional groups.	Disease related genes can be excluded from further study
TraesCS1B01G336000.1	protein transport, transport vesicle membrane, integral component of membrane	Secretory carrier-associated membrane protein	Probably involved in membrane trafficking.	Marginal to high expression	highly expressed in root meristem and spike (75.48)	low to medium expression in endosperm, aleurone layer, pericarp	secretory carrier membrane protein [Triticum aestivum] (100%)	membrane traficking protein, strong interaction with other proteins	serve a role in membrane trafficking or its regulation, Vacuolar sorting receptors (VSRs) and SCAMP are required for pollen tube growth, probably working together in regulating protein trafficking in the secretory and endocytic pathways, which need to be coordinated in order to support pollen tube elongation	Brachypodium distachyon: BRADI_2g20570v3: protein transport	SCAMP family	In vertebrates, secretory carrier membrane proteins (SCAMPs) 1-3 constitute a family of putative membrane-trafficking proteins composed of cytoplasmic N-terminal sequences with NPF repeats, four central transmembrane regions (TMRs), and a cytoplasmic tail. SCAMPs probably function in endocytosis by recruiting EH-domain proteins to the N-terminal NPF repeats but may have additional functions media…	probably not directly involve in the target trait. Should be consider as secondary candidate gene
TraesCS1B01G336200.1		WEB family protein (DUF827)	chloroplast accumulation movement, chloroplast avoidance movement	Expression below threshhold	expressed in root and spike (1.29)	low to medium expression in endosperm, pericarp	proline-rich protein 2-like [Aegilops tauschii subsp. tauschii] (86%)	no interaction		Oryza sativa Japonica Group: Os05g0503100		Proteins in this family include WEB1 (At2g26570) and PMI15 (At5g38150) from Arabidopsis thaliana. Both required for the chloroplast avoidance response under high intensity blue light. This avoidance response consists in the relocation of chloroplasts on the anticlinal side of exposed cells. Web1 acts in association with PMI2 to maintain the velocity of chloroplast photorelocation movement via cp-…	probably not directly involve in the target trait. Should be consider as secondary candidate gene
TraesCS1B01G336300.1	oxidation-reduction process, sulfite reductase (ferredoxin) activity	Sulfite reductase [NADPH] hemoprotein beta-component	Component of the sulfite reductase complex that catalyzes the 6-electron reduction of sulfite to sulfide. This is one of several activities required for the biosynthesis of L-cysteine from sulfate.	Marginal to high expression	highly expressed in root, flag leaf, spikelet and grain (85.77)	low to medium expression in endosperm, aleurone layer, pericarp	sulfite reductase [ferredoxin], chloroplastic [Aegilops tauschii subsp. tauschii] (99%)	Putative ferredoxin-sulfite reductase, strong interaction with other proteins	Reproductive growth of wheat appears to be more sensitive to S deficiency than vegetative growth, with decreased grain size under S-limiting conditions.	Brachypodium distachyon: BRADI_2g20550v3: sulfite reductase (ferredoxin) activity, iron-sulfur cluster binding	Nitrite/Sulfite reductase ferredoxin-like half domain	Sulfite and Nitrite reductases are key to both biosynthetic assimilation of sulfur and nitrogen and dissimilation of oxidised anions for energy transduction [1]. Two copies of this repeat are found in Nitrite and Sulfite reductases and form a single structural domain.	further study recommended
TraesCS1B01G336400.1	DNA-directed DNA polymerase activity	ATP-dependent DNA helicase Hel308	DNA-dependent ATPase and 3'-5' DNA helicase that may be involved in repair of stalled replication forks. Unwinds the lagging strand from forked DNA structures in a 3'-5' direction. PCNA, the DNA polymerase sliding clamp subunit, stimulates the helicase activity, and may alter substrate specificity. Unwinds branched DNA (Holliday junctions) in an ATP-dependent fashion; ss- and dsDNA stimulate ATPa…	Expression below threshhold	expressed in flag leaf and spikelet (4.09)	low expression in root, stem, inflorescence, seed, grain	helicase and polymerase-containing protein TEBICHI [Aegilops tauschii subsp. tauschii] [Oryza sativa Japonica Group]	annotation not available, strong interaction with other DNA replication and repairing proteins	ATP-dependent Binding of Wheat Germ Protein Synthesis Initiation Factors eIF-(iso)4F and eIF-4A to mRNA	Oryza sativa Japonica Group: Os12g0291000: DNA biosynthetic process, meristem structural organization	DEAD/DEAH box helicase, DNA polymerase family A	The DEAD/DEAH box helicases are a family of proteins whose purpose is to unwind nucleic acids. The DEAD box helicases are involved in various aspects of RNA metabolism, including nuclear transcription, pre mRNA splicing, ribosome biogenesis, nucleocytoplasmic transport, translation, RNA decay and organellar gene expression. DNA polymerases are enzymes that synthesize DNA molecules from deoxyribon…	probably not directly involve in the target trait.
TraesCS1B01G336500.1		RING/U-box superfamily protein	ubiquitin-like protein conjugating enzyme binding, ubiquitin protein ligase activity	not expressed	not expressed (0.0)	low experission in seed development	unnamed protein product [Triticum aestivum] (86%)	no interaction	E3 ubiquitin ligase acts as a central negative regulator of Arabidopsis floral organ size. Organ size is limited by restricting the period of proliferative growth, rather than the rate of growth and appears to act in a novel pathway, independent of ANT and JAG. Both mRNA and protein are expressed in all actively growing regions of the plant and the vasculature and the protein is rapidly turned ov…	Triticum urartu: TRIUR3_30254:			probably not directly involve in the target trait.
TraesCS1B01G336700.1	ADP binding	NBS-LRR disease resistance protein	Disease resistance (R) protein. Resistance proteins guard the plant against pathogens that contain an appropriate avirulence protein via an indirect interaction with this avirulence protein. That triggers a defense system including the hypersensitive response, which restricts the pathogen growth. Contribution of RGA5 is required to recognize the effector avirulence proteins AVR-Pia and AVR1-CO39 …	Expression below threshhold	expressed in flag leaf (21.05)	low expression in pericarp	putative disease resistance protein At1g50180 isoform X1 [Aegilops tauschii subsp. tauschii]	no interaction	resistance to Puccinia triticina, located on chromosome 2DS, 7DL.	Hordeum vulgare: HORVU1Hr1G075170: ADP binding	NB-ARC domain, Rx N-terminal domain	This entry represents the N-terminal domain found in many plant resistance proteins. This is the NB-ARC domain, a novel signalling motif found in bacteria and eukaryotes, shared by plant resistance gene products and regulators of cell death in animals.	Disease related genes can be excluded from further study
TraesCS1B01G336800.1	DNA-binding transcription factor activity	Bifunctional glutamine synthetase adenylyltransferase/adenylyl-removing enzyme	Involved in the regulation of glutamine synthetase GlnA, a key enzyme in the process to assimilate ammonia. When cellular nitrogen levels are high, the C-terminal adenylyl transferase inactivates GlnA by covalent transfer of an adenylyl group from ATP to 'Tyr-398' of GlnA, thus reducing its activity. Conversely, when nitrogen levels are low, the N-terminal adenylyl removase (AR) activates GlnA by…	not expressed	expressed in root nd spikelet (0.21)	low expression in stem and fruit	hypothetical protein TRIUR3_34288 [Triticum urartu] (78%)	no interaction	enhanced capacity to accumulate nitrogen in the plant, mainly in the grain, and this is accompanied by increases in root and grain dry matter. Based on sequence analysis, phylogenetic studies and mapping data, ten GS sequences were classified into four sub-families: GS2 (a, b and c), GS1 (a, b and c), GSr (1 and 2) and GSe (1 and 2). GS2, GS1, GSr, and GSe group are located on chromosomes 2, 6, 4…	Hordeum vulgare: HORVU1Hr1G066080: regulation of transcription, DNA-templated, DNA-binding transcription factor activity			further study recommended
TraesCS1B01G336900.1	cell-cell signaling involved in cell fate commitment	Clavata3/ESR (CLE) gene family member	receptor serine/threonine kinase binding	Expression below threshhold	expressed in root (5.96)	low expression in setm, root, inflorescence	uncharacterized protein LOC4339250 [Oryza sativa Japonica Group]	Putative uncharacterized protein, Durable interaction with other proteins like myb transcription factor	play roles in meristem regulation, organ size regulation, apical dominance, and root growth/ meristem maintenance in rice	Aegilops tauschii: AET1Gv20780900: cell-cell signaling involved in cell fate commitment			probably not directly involve in the target trait.
TraesCS1B01G337100.1	integral component of membrane	Ferredoxin-like	Iron-sulfur protein (IP) subunit of succinate dehydrogenase (SDH) that is involved in complex II of the mitochondrial electron transport chain and is responsible for transferring electrons from succinate to ubiquinone (coenzyme Q).	Expression below threshhold	expressed in spike (4.44)	low expression in pericarp	uncharacterized protein [Aegilops tauschii subsp. tauschii] [Oryza sativa Japonica Group]	interact with GS5 (controling grain size), down regulated by abscisic acid	enhances capacity of photosynthetic carbon, 1000-grain weight significantly higher in rice	Aegilops tauschii: AET1Gv20781000:			further study recommended
TraesCS1B01G337200.1	small GTPase mediated signal transduction, GTPase activity, GTP binding	Rac-like GTP-binding protein	Inactive GDP-bound Rho GTPases reside in the cytosol, are found in a complex with Rho GDP-dissociation inhibitors (Rho GDIs), and are released from the GDI protein in order to translocate to membranes upon activation.	Expression below threshhold	expressed in root, flag leaf seath and spikelet (23.77)	low expression in endosperm, pericarp	rac-like GTP-binding protein 5 [Aegilops tauschii subsp. tauschii][Oryza sativa Japonica Group]	Rac-like GTP-binding protein 6, strong interaction with other proteins	Small GTPase playing a general role in disease resistance signaling pathway. Acts downstream of heterotrimeric G protein alpha subunit. Regulates cell death and reactive oxygen species production, probably through NADPH oxidase. In rice	Aegilops tauschii: AET1Gv20781100: regulation of auxin mediated signaling pathway, small GTPase mediated signal transduction,	Ras family	The Ras superfamily is a protein superfamily of small GTPases. Ras proteins function as binary molecular switches that control intracellular signaling networks. Ras-regulated signal pathways control such processes as actin cytoskeletal integrity, cell proliferation, cell differentiation, cell adhesion, apoptosis, and cell migration.	Disease related genes can be excluded from further study
TraesCS1B01G337300.1		LRR receptor-like serine/threonine-protein kinase FLS2	Constitutes the pattern-recognition receptor (PPR) that determines the specific perception of flagellin (flg22), a potent elicitor of the defense response to pathogen-associated molecular patterns (PAMPs). Recognizes flg22 from Pseudomonas aeruginosa and Acidovorax avenae. flg22 is a peptide derived from the bacterial flagellin N-terminus sequence. Does not recognize flg22 from Xanthomonas oryzae…	Expression below threshhold	not expressed (0.57)	low expression in endosperm, pericarp	hypothetical protein TRIUR3_10605 [Triticum urartu]	no interaction		Triticum urartu: TRIUR3_10605:			Disease related genes can be excluded from further study
TraesCS1B01G337400.1	regulation of glucosinolate biosynthetic process, cellular response to sulfur starvation, chloroplast organization, protein binding	Tetratricopeptide repeat (TPR)-like superfamily protein		Expression below threshhold	expressed in root (22.57)	low to medium experission in aleurone layer, endosperm, pericarp	SULFUR DEFICIENCY-INDUCED 2-like [Aegilops tauschii subsp. tauschii][Oryza sativa Japonica Group]	Putative uncharacterized protein, strong interaction with cell divition and cycle proteins	homologous to the wheat sulphate deficiency-induced gene sdi1. Expression in root and leaf is induced by sulfur starvation. Knockout mutants retained higher root and leaf sulfate concentrations, indicating a role in regulation of stored sulfate pools.	Aegilops tauschii: AET1Gv20783800: regulation of glucosinolate biosynthetic process, cellular response to sulfur starvation			further study recommended
TraesCS1B01G337500.1		Actin cross-linking protein, putative	actin filament binding	Expression below threshhold	not expressed (0.0)	low expression in aleurone layer, endosperm	uncharacterized protein [Aegilops tauschii subsp. tauschii][Oryza sativa Japonica Group]	no interaction	induces pollen germination and pollen tube growth in arabidopsis	Triticum dicoccoides: TRIDC1AG048230:			probably not directly involve in the target trait.
TraesCS1B01G337600.1	integral component of membrane	ARM repeat superfamily protein	Acts as a plus-end microtubule-dependent motor protein (PubMed:25159991). Involved in the control of root hair tip growth by promoting microtubule depolymerization and limiting the accumulation of endoplasmic microtubules (PubMed:17957256, PubMed:17971038, PubMed:24400013, PubMed:25159991). In vitro, binds to polymerized actin through ARM repeats, and to polymerized tubulin through N-terminal mot…	Expression below threshhold	expressed in spike (9.28)	low expression in aleurone layer, pericarp	uncharacterized protein LOC109756906 [Aegilops tauschii subsp. tauschii] Os01g0522800 [Oryza sativa Japonica Group]	no interaction	FUNCTIONS IN: ubiquitin-protein ligase activity, binding; INVOLVED IN: protein ubiquitination in arabidopsis	Oryza sativa Japonica Group: Os01g0522950: integral component of membrane			probably not directly involve in the target trait.
TraesCS1B01G337700.1		Actin cross-linking protein, putative	actin filament binding	not expressed	not expressed (0.0)		uncharacterized protein [Aegilops tauschii subsp. tauschii][Oryza sativa Japonica Group]	no interaction	induces pollen germination and pollen tube growth in arabidopsis	Aegilops tauschii: AET1Gv20784000:	Domain of unknown function	Many DUFs are highly conserved, indicating an important role in biology. However, many such DUFs are not essential, hence their biological role often remains unknown.While this function is not essential, it helps the cells to adapt to low nutrient conditions by shutting down protein biosynthesis. As a result, these proteins and the DUF only become relevant when the cells starve.[5] It is thus bel…	probably not directly involve in the target trait.
TraesCS1B01G337800.2	regulation of transcription by RNA polymerase II	Transcription elongation factor Spt5-like protein, putative	Effector of RNA-directed DNA methylation (RdDM) triggered by small interfering RNAs (siRNAs, 24-nt RNAs). Functions as an adapter protein that binds scaffold transcripts generated by polymerase V and recruits AGO4 and AGO4-bound siRNAs to form an RdDM effector complex. Promotes the expression of 24-nt RNAs. Required for the initial establishment of DNA methylation. Together with AGO4, required fo…	Marginal to high expression	expressed in embryo and grain (53.88)	low to medium experission in aleurone layer, endosperm, pericarp	hypothetical protein TRIUR3_18947 [Triticum urartu] LOW QUALITY PROTEIN: protein RNA-directed DNA methylation 3 [Aegilops tauschii subsp. tauschii]	strong interaction with transcription elongation factor like proteins and DNA dependent RNA polymerage proteins		Aegilops tauschii: AET1Gv20784200: regulation of transcription, DNA-templated	Early transcription elongation factor of RNA pol II, NGN section	Spt5p and prokaryotic NusG are shown to contain a novel 'NGN' domain. The combined NGN and KOW motif regions of Spt5 form the binding domain with Spt4 [1]. Spt5 complexes with Spt4 as a 1:1 heterodimer snf this Spt5-Spt4 complex regulates early transcription elongation by RNA polymerase II and has an imputed role in pre-mRNA processing via its physical association with mRNA capping enzymes.	probably not directly involve in the target trait.

## Sheet: TBLASTN
	Brachypodium distachyon	Triticum aestivum	Zea mays	Oryza sativa Japonica Group
TraesCS1B02G335900	BRADI_1g04880v3; hypothetical protein	TraesCS1B02G335900; Glycosyltransferase	Zm00001d002063; UDP-glycosyltransferase 89B1	Os07g0201500; UDP-glucuronosyl/UDP-glucosyltransferase domain containing protein
TraesCS1B02G336000	BRADI_2g51770v3; hypothetical protein	TraesCS1B02G336000; Secretory carrier-associated membrane protein	Zm00001d010703; Secretory carrier-associated membrane protein 3	SECRETORY CARRIER MEMBRANE PROTEIN 1 Os07g0564600; Similar to Secretory carrier membrane protein
TraesCS1B02G336200	BRADI_2g20561v3; hypothetical protein			Os05g0503100; Hypothetical conserved gene
TraesCS1B02G336300	BRADI_2g20550v3; hypothetical protein		sulfite reductase1 Zm00001d038625; sulfite reductase1	Os05g0503300; Similar to Sulfite reductase, Similar to ferredoxin-sulfite reductase precursor
TraesCS1B02G336400	BRADI_4g08150v3, hypothetical protein		Zm00001d023796; Helicase and polymerase-containing protein TEBICHI	Os12g0291000; Similar to DNA-directed DNA polymerase family protein
TraesCS1B02G336500	BRADI_2g06376v3; hypothetical protein			Os02g0583500; Transposase, Ptta/En/Spm, plant domain containing protein
TraesCS1B02G336700	BRADI_1g29427v3, hypothetical protein		Zm00001d045512; Putative disease resistance RPP13-like protein 3	Os11g0633500; Similar to NBS-LRR disease resistance protein homologue
TraesCS1B02G336800	BRADI_2g20670v3; hypothetical protein			Os05g0501800; Hypothetical conserved gene
TraesCS1B02G336900				CLV3/ESR-related 507, CLAVATA3/ENDOSPERM SURROUNDING REGION (ESR)-related (CLE) protein 507 Os05g0505900, Similar to CLE family OsCLE507 protein. Similar to CLE family OsCLE507 protein.
TraesCS1B02G337100	BRADI_1g38400v3, hypothetical protein		Zm00001d050106; ferredoxin-related	Os02g0834300; Beta tubulin, autoregulation binding site domain containing protein
TraesCS1B02G337200	BRADI_1g35120v3; hypothetical protein			OsPRA2 Os06g0714600; Small G protein, Negative regulation of brassinosteroid signaling
TraesCS1B02G337300
TraesCS1B02G337400	BRADI_2g20530v3; hypothetical protein		Zm00001d027809; Pollenless3	Os05g0506000; Similar to MS5-like protein (Fragment)
TraesCS1B02G337500	BRADI_2g20530v3; hypothetical protein		Zm00001d038643; Actin cross-linking protein
TraesCS1B02G337600	BRADI_1g61790v3; hypothetical protein		Zm00001d027647; ARM repeat superfamily protein	Os01g0522800; Conserved hypothetical protein.
TraesCS1B02G337700	BRADI_2g20530v3, hypothetical protein		Zm00001d038643; Actin cross-linking protein
TraesCS1B02G337800	BRADI_2g20517v3, hypothetical protein			Os05g0506200; KOW domain containing protein
