# Supplementary material for: Identifying and Characterizing Candidate Genes Contributing to a Grain Yield QTL in Wheat
Source: Plants (Basel). 2023 Dec 20;13(1):26. doi: 10.3390/plants13010026 (PMC10780351; doi:10.3390/plants13010026)
Supplement: Supplementary file 1 [file plants-13-00026-s001.zip › File S3 Expression data of the HC genes.xlsx]

## Sheet: expression data
study	Azhurnaya_development, PAMP, spike_drought, CS_seedlings_spike, CS_vegetative, phosphate, CS_grain, 12dpa_grain, flag_leaf, grain_dissection, stripe_rust, septoria, fusarium_30_50h, nullitetra, early_grain, stamen_pistil, stripe_rust_powdery_mildew, drought_heat, 4A_dormancy, CS_development, CS_6_tissues, fusarium_0h_to_48h, crown_rot, magnaporthe, PEG, fusarium_hormones, CS_flag_leaf, microspore…
Age	2 days, 3 days , 4 days, 7 days, seedling stage, 9 days, 14 days, 17 days, three leaf stage, 24 days, tillering stage, fifth leaf stage, seven leaf stage, 1 cm spike, two nodes detectable, late vacuolated uninucleate stage, enlarged microspores with a star-like structure, first visible karyokinesis, booting, Full boot, Flag leaf stage, Ear emergence, 30% spike, Early anthesis, anthesis, Late anth…
High level age	seedling, vegetative, reproductive,
High level stress-disease	none, disease, abiotic,
High level tissue	spike, grain, leaves/shoots, roots,
High level variety	Chinese Spring, Azhurnaya, other, Nullitetra Chinese Spring, Mutant,
Intermediate	grain milk and soft dough, grain hard dough and ripening, endosperm, aleurone layer and starchy endosperm, endosperm + seed coat, seed coat, aleurone, transfer cells, stigma & ovary, anther, microspores, embryo, awns, glumes, spike, spikelets, rachis, peduncle, internode, shoot apical meristem, seedling aerial tissues, shoot axis, vegetative aerial tissues, leaf blades excl flag, leaf sheaths exc…
Intermediate stress	NA, none, No stress control, PAMP chitin, PAMP flg22, powdery mildew, stripe rust, stripe rust 2, Zymoseptoria tritici, Fusarium pseudograminearum, Fusarium pseudograminearum study2, Phosphorous starvation 10 d shoots, PEG 6000, drought stress, heat stress, drought&heat combined stress, cold 2 weeks (4C),
Stress-disease	none, control, mock inoculation 3 hours, mock inoculation 6 hours, mock inoculation 12 hours, mock inoculation 1 day, mock inoculation 24 hours, mock inoculation 30 hours, mock inoculation 3 days, mock inoculation 36 hours, mock inoculation 4 days, mock inoculation 48 hours, mock inoculation 50 hours, mock inoculation 5 days, mock inoculation 9 days, mock inoculation 14 days, mock inoculation 21 …
Tissue	grain, whole endosperm, starchy endosperm, endosperm, aleurone layer and starchy endosperm, starchy endosperm + seed coat, seed coat, aleurone layer, transfer cells, pistil, pistillody stamen, stamen, ovary, stigma & ovary, anther, microspores, embryo proper, awns, glumes, lemma, spike (bottom third), spike (middle third), spike (top third), spike, spikelets, spikelets (only using palea, lemma an…
Variety	Chinese Spring, Azhurnaya, Holdfast, TAM107, Banks, Avocet S, Avocet+Yr5, Sevin, Bobwhite, Chara, Fielder, Gemmiza 10, Giza 168, Manitou, Riband, Svilena, Vuka, P271, Chinese Spring NIL CSTP, HTS-1, N9134, CM-82036, NIL1 from CM-82036 BC5 in Remus, NIL2 from CM-82036 BC5 in Remus, NIL3 from CM-82036 BC5 in Remus, NIL4 from CM-82036 BC5 in Remus, Janz*2 NIL1 resistant, Janz*2 NIL1 susceptible, NIL…
	TraesCS1B02G336000	TraesCS1B02G336000	TraesCS1B02G336200	TraesCS1B02G336200	TraesCS1B02G336300	TraesCS1B02G336300	TraesCS1B02G336400	TraesCS1B02G336400	TraesCS1B02G336500	TraesCS1B02G336500	TraesCS1B02G336700	TraesCS1B02G336700	TraesCS1B02G336800	TraesCS1B02G336800	TraesCS1B02G336900	TraesCS1B02G336900	TraesCS1B02G337100	TraesCS1B02G337100	TraesCS1B02G337200	TraesCS1B02G337200	TraesCS1B02G337300	TraesCS1B02G337300	TraesCS1B02G337400	TraesCS1B02G337400	TraesCS1B02G337500	TraesCS1B02G337500	TraesCS1B02G337600	TraesCS1B02G337600	TraesCS1B02G337700	TraesCS1B02G337700	TraesCS1B02G337800	TraesCS1B02G337800
	count	SEM	count	SEM	count	SEM	count	SEM	count	SEM	count	SEM	count	SEM	count	SEM	count	SEM	count	SEM	count	SEM	count	SEM	count	SEM	count	SEM	count	SEM	count	SEM
roots, seedling, none, Azhurnaya(n=6)	10.4613	8.4937	1.80735	0.903677	11.7599	9.23071	8.09214	5.89075	0	0	1.80735	0.463	0	0	5.5579	4.51409	3.82443	2.1525	8.19162	5.83504	1.22239	1.27627	7.60043	6.88512	0	0	5.05889	4.08363	0	0	10.4644	7.96635
leaves/shoots, seedling, none, Azhurnaya(n=15)	10.2106	9.10741	2.5025	2.14358	11.5769	10.0963	8.98119	7.28445	0	0	7.83741	7.75851	0	0.85391	3.56034	4.06576	4.60926	3.76573	8.28802	6.6784	1.90241	1.61325	8.29345	7.80892	0	0	8.03195	6.5938	0	0	10.6842	9.88964
leaves/shoots, vegetative, none, Azhurnaya(n=24)	10.2798	9.89117	3.39383	3.60467	11.9204	10.1129	8.99519	7.56362	0	0	8.06445	8.41889	0	0	3.25808	3.06993	4.8236	4.34351	8.49152	7.18158	1.72138	1.67798	7.49903	6.2251	0	0	7.27922	6.44476	0	0	10.854	10.1305
roots, vegetative, none, Azhurnaya(n=15)	10.9582	9.45492	3.71516	3.49828	11.5727	9.95276	8.5148	7.27373	0	0	2.20818	3.04009	0	0.37668	5.95623	5.37911	4.55316	4.34647	8.33526	7.2886	2.26724	1.82772	7.4673	7.69913	0	0	5.06752	5.11113	0	0	10.8464	9.47244
leaves/shoots, reproductive, none, Azhurnaya(n=92)	8.88604	9.24736	0.685891	1.83101	11.6087	10.1898	8.84052	7.32518	0	0	9.36198	8.60743	0	0	2.30439	3.12253	3.69505	4.6585	8.57351	7.08797	2.46503	1.80885	7.58103	7.25027	0	0	7.79008	7.13039	0	0	10.927	9.81804
roots, reproductive, none, Azhurnaya(n=6)	10.0182	9.19252	1	0.742713	11.7697	10.6845	8.4217	6.72405	0	0	2.39316	3.39676	0.584963	0.600817	6.40053	5.56781	5.36727	4.63902	9.1504	7.97749	2.5058	0.705136	9.15159	8.11395	0	0	5.44846	4.81819	0	0	11.1215	9.77545
spike, reproductive, none, Azhurnaya(n=33)	9.53931	9.44842	1.68664	2.10311	11.5548	10.8302	8.76865	7.38466	0	0	8.54277	8.24071	0.838249	1.13112	0.0509088	0.859607	5.1542	4.73431	8.50348	7.43169	3.77029	5.14791	7.15772	6.54335	0	0	7.67243	6.97915	0	0	11.3466	10.7068
grain, reproductive, none, Azhurnaya(n=18)	8.71272	7.94287	0.917538	1.30495	10.5735	10.7802	8.09424	7.17035	0	0	3.97311	4.47633	0	0.200412	0	0.566395	2.82406	2.59221	7.7541	5.99468	2.6647	1.28359	6.57551	5.65737	0	0	6.79658	6.5588	0	0	11.5798	10.4415
leaves/shoots, vegetative, none, Chinese Spring(n=36)	9.67025	9.86386	2.88511	3.73493	12.4464	11.9121	7.34675	7.46844	0	0	8.45058	8.07359	0	0	3.01903	3.01704	5.74882	5.9699	9.41741	8.68676	6.65653	6.73068	7.83625	7.59276	6.07494	5.59478	7.45983	6.87969	0	0.364141	11.276	11.2422
leaves/shoots, vegetative, disease, Chinese Spring(n=12)	9.61123	7.38942	0	0	12.8173	11.2266	5.74908	4.71912	0	0	6.33609	5.3998	0	0	1.27302	1.13311	5.84361	4.23362	9.62273	7.2174	6.86121	5.41693	7.92899	7.6892	4.58996	3.70118	6.40798	4.89506	0	0	10.7204	8.81954
spike, reproductive, abiotic, other(n=67)	8.81826	8.09591	2.06446	2.04989	8.51273	7.91738	7.43985	8.60631	0	0	2.1814	2.27513	0	0	2.07651	1.97999	3.86064	2.95542	6.22997	7.17608	5.66422	7.67855	5.51901	7.0261	0.563267	0.677031	5.89151	5.04588	0	0.0567292	9.44583	8.54914
roots, vegetative, none, Chinese Spring(n=22)	10.5507	10.2636	3.71183	2.86482	12.3978	12.3514	7.81901	7.78153	0	0	0	0.333349	0	0.418251	5.8397	5.66661	4.55598	4.73803	8.49786	7.89577	6.30717	6.30841	7.07526	6.45353	6.07964	5.3989	6.52958	6.08542	0	0	11.366	11.0075
spike, reproductive, none, Chinese Spring(n=16)	10.7988	11.0651	3.59991	3.83427	10.6059	9.81304	7.92768	8.08006	0	0	7.09505	7.87002	2.04439	2.88431	1.24793	1.53376	5.72309	6.32578	8.66839	8.09257	6.77538	6.79687	7.98605	8.03657	7.18481	8.17355	8.32661	8.93784	0.247928	1.07352	12.4172	12.3617
roots, vegetative, abiotic, Chinese Spring(n=3)	6.95527	4.58252	0	0	9.58708	7.06934	4.56627	3.31081	0	0	0	0	0	0	3.63942	2.34014	2.22239	0.611196	6.31877	3.60914	3.80735	1.40368	3.55599	1.81933	3.45943	1.40368	4.2347	1.01609	0	0	9.15614	5.95351
grain, reproductive, none, Chinese Spring(n=37)	7.5014	8.59581	1.07595	2.74573	10.0045	10.691	5.49988	5.856	0	0	1.67709	3.80553	1.49099	3.63517	0	0	2.01447	3.62265	6.9988	7.14529	5.54739	5.40595	7.99946	7.63207	4.15905	3.98962	5.20524	5.48034	0	0	10.5359	10.3602
grain, reproductive, none, other(n=111)	7.73295	8.32793	0	0	8.85225	9.12021	4.89877	4.62379	0	0.361573	1.2386	1.53332	0	0	0	0.140731	0.85575	0.9834	5.93945	6.1263	4.62425	4.95601	5.35474	6.02924	2.29983	3.55237	4.84793	4.69321	0	0	10.2187	9.83293
leaves/shoots, reproductive, none, other(n=33)	7.22742	6.64656	0	0	11.243	10.6162	8.6731	8.16401	0	0	8.61303	7.81539	0	0	1.69422	1.49687	0.58589	0.463071	8.79532	8.20534	2.71547	2.29657	5.16859	4.69832	0	0	6.5772	6.18761	0	0	10.6438	9.99184
leaves/shoots, vegetative, abiotic, Chinese Spring(n=3)	7.67039	6.59112	1.58496	1	10.0517	7.89444	5.72416	4.39128	0	0	7.19692	4.22079	0	0	1.22239	0.207519	3.07608	2.04219	7.57973	5.31684	4.63913	1.08674	5.17897	2.65475	4.43741	3.1817	5.96193	4.5547	0	0	9.38488	7.2372
leaves/shoots, seedling, disease, other(n=66)	8.4275	7.6776	0.92139	1.40882	10.4929	10.279	7.03846	6.51264	0	0	5.63072	5.86079	0	0	1.94906	1.82786	3.86177	3.47333	7.80087	7.30598	4.95668	4.27308	7.00251	7.7524	3.27729	4.39543	5.99292	5.34977	0	0	9.85027	9.8041
leaves/shoots, seedling, none, other(n=62)	8.47661	7.67772	1.28737	1.72113	10.8634	10.6697	7.45701	6.37617	0	0	7.27045	7.73807	0	0	2.27975	1.64589	4.47163	3.97455	8.39695	8.11147	4.86663	4.4441	7.47751	7.87557	4.15544	4.89317	6.46035	5.57055	0	0	10.5625	10.4614
spike, reproductive, disease, other(n=80)	9.48187	8.06977	2.35388	2.54217	11.3444	9.95296	7.24211	7.21545	0	0	6.77299	5.2572	0	0	0	0	4.12682	3.37352	8.18873	6.78719	5.47327	5.54119	7.56683	7.17766	0	0	7.2282	5.76618	0	0	11.4442	9.84925
spike, reproductive, none, other(n=76)	9.43615	8.13288	2.85412	4.11762	10.9281	10.2349	6.59008	5.93094	0	0	6.81051	5.85941	0	1.61214	0	0.790102	4.51733	5.69003	8.22132	7.25232	5.01055	5.25001	7.43101	7.23437	0.758088	2.97263	7.25546	6.31054	0	0	11.3395	10.4754
leaves/shoots, seedling, abiotic, other(n=28)	7.50532	6.69752	0	0	10.7942	9.65669	6.64744	5.75614	0	0	8.54777	8.30595	0	0	2.19323	2.0549	5.16693	4.72871	8.83316	7.27868	5.45158	5.71462	7.20803	7.43522	4.42146	5.11122	6.09803	5.68719	0	0	10.8555	9.38222
leaves/shoots, seedling, none, Chinese Spring(n=3)	11.445	11.343	3.24738	3.36824	12.8116	11.9112	8.6607	8.90001	0	0	7.7265	6.9067	0	0	3.19376	3.68717	4.78101	3.69874	8.24754	7.89926	5.2099	5.49583	8.1463	7.86768	7.03342	7.03552	8.72792	7.88183	0	0	11.4256	11.7391
leaves/shoots, reproductive, none, Chinese Spring(n=10)	9.32221	9.76019	0	0	11.7043	11.2826	7.49472	6.98813	0	0	8.89726	8.6449	0	0	2.25387	2.73994	3.38802	3.34337	8.63879	7.14319	7.13161	7.48711	8.53167	8.09041	7.01681	6.90991	7.83869	7.36925	0	0.339036	11.9616	12.7273
roots, seedling, none, Chinese Spring(n=2)	11.4517	6.15349	2.45943	0	12.3646	6.84589	7.63761	4.12521	0	0	0	0	2.58496	0.5	4.32193	2.08496	4.38628	1.56195	7.98728	5.63773	4.52356	0.5	8.30519	5.08958	6.05528	0	6.92481	3.20044	0	0	10.644	6.29741
roots, reproductive, none, Chinese Spring(n=2)	11.1341	9.95369	3.58496	2.82193	12.573	11.6651	7.52339	6.95903	0	0	0	0	3	3.30735	6.28326	0	5.82269	4.70177	9.0956	8.48085	6.16942	4.30478	7.47019	4.37603	6.47573	1.5	7.41787	5.39101	0	0	11.3657	10.3657
spike, vegetative, none, Chinese Spring(n=2)	10.6445	7.77417	5.57424	0	10.6591	6.7465	9.01265	7.39944	0	0	3.79204	0	4.80735	3.5	4.62775	1.2845	6.61058	4.84013	8.28248	4.79127	6.00307	0	5.84549	1.82193	6.81378	3.89232	8.14654	2.99339	0.584963	1.08496	12.5285	10.8204
leaves/shoots, reproductive, disease, other(n=16)	5.52697	5.08231	0	0	8.99402	7.43535	4.7371	4.48925	0	0	6.25211	6.00031	0	0	0	0	2.5827	2.92015	6.57962	5.48934	5.38635	5.12344	7.41286	7.88944	1.75489	2.58463	4.90087	4.39218	0	0	8.11831	7.18301
spike, reproductive, disease, Chinese Spring(n=3)	3.9453	2.59054	0	0	12.2805	9.52321	1.92599	0.323282	0	0	0	0	0	0	0	0	0	0	3.49409	1.71068	5.3339	2.66695	6.84796	4.10885	0.736966	0	1.41504	0	0	0.207519	6.68491	5.53366
leaves/shoots, vegetative, abiotic, other(n=3)	8.0127	6.4027	0	0	11.4631	10.0282	6.70534	5.67339	0	0	7.47794	6.45443	0	0	2.80735	2.12396	3.95211	2.68268	7.63689	6.15181	1.59558	0.0158504	5.50464	3.86098	1.41504	1.52945	6.38082	4.85397	0	0	10.0302	8.72842
leaves/shoots, vegetative, none, other(n=9)	7.48576	7.21366	0	0	11.9446	11.0443	8.02404	7.60383	0	0	8.37349	7.49328	0	0	1.23572	1.72572	3.06486	3.2267	8.81717	8.57768	3.56245	2.1109	6.67464	5.19815	4.08746	3.39883	7.4457	6.83814	0	0	9.56642	9.415
leaves/shoots, vegetative, disease, other(n=33)	7.00777	6.4697	0	0	11.6866	10.9033	7.43964	6.85125	0	0	7.63162	7.09733	0	0	0.923344	0.759479	2.50241	2.24645	8.04601	6.88779	3.67825	3.15451	7.13974	6.04935	4.19162	3.1	5.95983	5.80091	0	0	9.26348	8.24008
leaves/shoots, vegetative, none, Nullitetra Chinese Spring(n=36)	5.84717	5.2431	0	0	11.9774	11.9668	5.52422	5.17237	0	0	7.75887	7.24269	0	0	0.82582	1.08489	2.3837	2.34203	8.11534	7.51686	5.04721	4.57583	7.28162	6.84132	4.7412	4.14455	6.42323	5.87559	0	0	9.567	9.31409
roots, vegetative, none, Nullitetra Chinese Spring(n=33)	9.23497	8.23221	3.39815	2.51945	11.9207	11.5189	6.18852	5.22606	0	0	0	0.00655819	0	0	4.41203	3.14148	3.3916	2.79101	7.55545	6.79855	5.32128	4.46166	7.43407	6.75501	4.94002	4.22451	5.23846	4.57605	0	0	10.6078	9.97324
spike, reproductive, none, Mutant(n=3)	9.93803	7.83252	2.9386	1.6112	7.95827	7.6888	8.06796	7.56048	0	0	1.66171	0	2.80735	1.85022	0	0.207519	5.0512	4.46355	7.06957	5.51758	5.76995	4.9393	5.76991	5.08782	3.77259	4.0655	6	5.41921	0	0	11.2468	11.113
	8.88685	7.95853	1.64585	1.45756	11.156	9.99563	7.17417	6.35226	0	0.0100437	5.04392	4.68323	0.504396	0.579733	2.34465	1.93943	3.8722	3.42323	7.95453	6.7857	4.51691	3.70779	7.05499	6.28686	3.06932	2.65085	6.40118	5.41033	0.0231358	0.0868307	10.557	9.58276

## Sheet: expressionstudymaterial
Manuscript title
An improved assembly and annotation of the allohexaploid wheat genome identifies complete families of agronomic genes and provides genomic evidence for chromosomal translocations
Analysis of wheat microspore embryogenesis induction by transcriptome and small RNA sequencing using the highly responsive cultivar “Svilena”
Characterisation of the wheat (triticum aestivum L.) transcriptome by de novo assembly for the discovery of phosphate starvation-responsive genes: gene expression in Pi-stressed wheat
Development and Validation of Thinopyrum elongatum–Expressed Molecular Markers Specific for the Long Arm of Chromosome 7E
Effect of the down-regulation of the high Grain Protein Content (GPC) genes on the wheat transcriptome during monocarpic senescence
Emergence of wheat blast in Bangladesh was caused by a South American lineage of Magnaporthe oryzae
Evaluation of Assembly Strategies Using RNA-Seq Data Associated with Grain Development of Wheat (Triticum aestivum L.)
Exogenous Abscisic Acid and Gibberellic Acid Elicit Opposing Effects on Fusarium graminearum Infection in Wheat
Gene expression in the developing aleurone and starchy endosperm of wheat
Genome analyses of the wheat yellow (stripe) rust pathogen Puccinia striiformis f. sp. triticireveal polymorphic and haustorial expressed secreted proteins as candidate effectors
Genome interplay in the grain transcriptome of hexaploid bread wheat
Genome-wide transcription during early wheat meiosis is independent of synapsis, ploidy level and the Ph1 locus
Heterologous expression and transcript analysis of gibberellin biosynthetic genes of grasses reveals novel functionality in the GA3ox family
Identification of transcription factors regulating senescence in wheat through gene regulatory network modelling
Large-scale transcriptome comparison reveals distinct gene activations in wheat responding to stripe rust and powdery mildew
mRNA and Small RNA Transcriptomes Reveal Insights into Dynamic Homoeolog Regulation of Allopolyploid Heterosis in Nascent Hexaploid Wheat
Patterns of homoeologous gene expression shown by RNA sequencing in hexaploid bread wheat
Pistillody mutant reveals key insights into stamen and pistil development in wheat (Triticum aestivum L.)
Quantitative trait loci-dependent analysis of a gene co-expression network associated with Fusarium head blight resistance in bread wheat (Triticum aestivumL.)
Structural and functional partitioning of bread wheat chromosome 3B
Suppressed recombination and unique candidate genes in the divergent haplotype encoding Fhb1, a major Fusarium head blight resistance locus in wheat
Temporal transcriptome profiling reveals expression partitioning of homeologous genes contributing to heat and drought acclimation in wheat (Triticum aestivum L.)
The Fusarium crown rot pathogen Fusarium pseudograminearum triggers a suite of transcriptional and metabolic changes in bread wheat (Triticum aestivum L.)
The host-pathogen interaction between wheat and yellow rust induces temporally coordinated waves of gene expression
The transcriptional landscape of polyploid wheat
Transcriptional Reprogramming of Wheat and the Hemibiotrophic Pathogen Septoria tritici during Two Phases of the Compatible Interaction
Transcriptome and Allele Specificity Associated with a 3BL Locus for Fusarium Crown Rot Resistance in Bread Wheat
Transcriptome and Metabolite Profiling of the Infection Cycle of Zymoseptoria tritici on Wheat Reveals a Biphasic Interaction with Plant Immunity Involving Differential Pathogen Chromosomal Contributions and a Variation on the Hemibiotrophic Lifestyle Definition
Transcriptomic analysis of wheat near-isogenic lines identifies PM19-A1 and A2 as candidates for a major dormancy QTL
Understanding the Biochemical Basis of Temperature-Induced Lipid Pathway Adjustments in Plants
